# Supplementary material for: Comparison of three nudge interventions (priming, default option, and perceived variety) to promote vegetable consumption in a self-service buffet setting
Source: PLoS One. 2017 May 31;12(5):e0176028. doi: 10.1371/journal.pone.0176028 (PMC5450998; doi:10.1371/journal.pone.0176028)
Supplement: S1 Dataset — (ZIP) [file pone.0176028.s001.zip]

Archive with 1 entries (1 files):
- Datasets_2017_Article.sav
